# Supplementary material for: Correlation Study of Biological Activity with Quercetin and Phenolics Content in Onion Extracts
Source: Molecules. 2022 Nov 23;27(23):8164. doi: 10.3390/molecules27238164 (PMC9739139; doi:10.3390/molecules27238164)
Supplement: Supplementary file 1 [file molecules-27-08164-s001.zip]

Archive with 1 entries (1 files):
- molecules-2004643-supplementary.pdf
